# Supplementary material for: Optimization of Pectin-Zein Beads via Response Surface Methodology for Enhanced Colon-Targeted Delivery of p-Coumaric Acid from Rice Husk Extract
Source: Foods. 2025 Jun 9;14(12):2034. doi: 10.3390/foods14122034 (PMC12191771; doi:10.3390/foods14122034)
Supplement: Supplementary file 1 [file foods-14-02034-s001.zip]

Archive with 1 entries (1 files):
- foods-3618711-supplementary.pdf
